# Supplementary material for: Isolation, Identification, and Biocontrol Mechanisms of Endophytic Burkholderia arboris DHR18 from Rubber Tree against Red Root Rot Disease
Source: Microorganisms. 2024 Aug 29;12(9):1793. doi: 10.3390/microorganisms12091793 (PMC11433949; doi:10.3390/microorganisms12091793)
Supplement: Supplementary file 1 [file microorganisms-12-01793-s001.zip]

Archive with 1 entries (1 files):
- microorganisms-3114724-supplementary.pdf
